# Supplementary material for: Entomotherapy: a study of medicinal insects of seven ethnic groups in Nagaland, North-East India
Source: J Ethnobiol Ethnomed. 2021 Mar 22;17:17. doi: 10.1186/s13002-021-00444-1 (PMC7986042; doi:10.1186/s13002-021-00444-1)
Supplement: Supplementary file 1 — Additional file 1: Supplementary file 1. Demographic patterns of informants in the study area. Supplementary file 2. QUESTIONNAIRE FORMAT. [file 13002_2021_444_MOESM1_ESM.zip]

Archive with 4 entries (4 files):
- Supplementary file 1.docx
- Supplementary file 1.pdf
- SUPPLEMENTARY MATERIAL S1.docx
- SUPPLEMENTARY MATERIAL S1.pdf
